# Supplementary material for: A role for PVRL4-driven cell–cell interactions in tumorigenesis
Source: eLife. 2013 Apr 30;2:e00358. doi: 10.7554/eLife.00358 (PMC3641523; doi:10.7554/eLife.00358)
Supplement: Supplementary file 1. — (A) List of candidate ORFs from the anchorage-independence screen. (B) List of validated ORFs which localize to statistically defined peaks of focal amplification in human tumors. (C) PVRL4 deletion series. (D) Sequences of shRNAs used in the study. (E) Sequences of qPCR primers used in the study. DOI: http://dx.doi.org/10.7554/eLife.00358.036 [file elife00358s001.xlsx]

## Sheet: A
Supplementary File 1A
List of Candidate ORFs from Anchorage-Independence Screen
Gene Symbol	BC NUMBER	ORF Length	Description
ADCK5	BC031570	510	Homo sapiens aarF domain containing kinase 5
AKTIP	BC001134	879	Homo sapiens fused toes homolog (mouse)
ALDH1B1	BC001619	1554	Homo sapiens aldehyde dehydrogenase 1 family, member B1
ATP5H	BC032245	414	Homo sapiens ATP synthase, H+ transporting, mitochondrial F0 complex, subunit d
ATPIF1	BC009677	321	Homo sapiens ATPase inhibitory factor 1, transcript variant 1
BET1	BC000899	357	Homo sapiens BET1 homolog (S. cerevisiae)
C10orf49	BC018068	465	Homo sapiens chromosome 10 open reading frame 49
C16orf52	BC027604	276	Homo sapiens hypothetical protein LOC146174
C17orf47	BC022189	1713	Homo sapiens hypothetical protein FLJ40121
CDC42SE1	BC012796, BC041604	240	Homo sapiens small protein effector 1 of Cdc42
COCH	BC007230	1485	Homo sapiens coagulation factor C homolog, cochlin (Limulus polyphemus)
CSTF2	BC017712	1734	Homo sapiens cleavage stimulation factor, 3' pre-RNA, subunit 2, 64kDa
CSTF3	BC009792, BC059948	312	Homo sapiens cleavage stimulation factor, 3' pre-RNA, subunit 3, 77kDa
DCLRE1B	BC029687	1599	Homo sapiens DNA cross-link repair 1B (PSO2 homolog, S. cerevisiae)
ELAVL2	BC030692	1041	Homo sapiens ELAV (embryonic lethal, abnormal vision, Drosophila)-like 2 (Hu antigen B)
ERGIC2	BC000887	1134	Homo sapiens PTX1 protein
EXOSC3	BC008880	828	Homo sapiens exosome component 3
GPR172A	BC002917	1338	Homo sapiens putative G-protein coupled receptor GPCR41
GPR177	BC007211	1326	Homo sapiens putative NFkB activating protein 373
HIST1H4E	BC012587	312	Homo sapiens histone 1, H4e
HSDL1	BC018084	993	Homo sapiens steroid dehydrogenase-like
KIAA1609	BC023251	1371	Homo sapiens KIAA1609 protein
LPCAT1	BC020166	1170	Homo sapiens hypothetical protein FLJ12443
MGC21675	BC013775	276	Homo sapiens hypothetical protein MGC21675
MRPS28	BC010150	564	Homo sapiens mitochondrial ribosomal protein S28
NPM1	BC002398, BC008495, BC014349, BC016716, BC016824, BC021668, BC050628	885	Homo sapiens nucleophosmin (nucleolar phosphoprotein B23, numatrin)
NTRK3	BC013693	1839	Homo sapiens neurotrophic tyrosine kinase, receptor, type 3
PVRL3	BC017572	306	Homo sapiens poliovirus receptor-related 3
PVRL4	BC010423	1533	Homo sapiens poliovirus receptor-related 4
RAB14	BC006081	648	Homo sapiens RAB14, member RAS oncogene family
S100B	BC001766	279	Homo sapiens S100 calcium binding protein, beta (neural)
SCRG1	BC017583	180	Homo sapiens scrapie responsive protein 1, mRNA (cDNA clone IMAGE:4828130).
SFRP2	BC008666	888	Homo sapiens secreted frizzled-related protein 2
SULF2	BC020962	450	Homo sapiens sulfatase 2
TAGLN2	BC009357	600	Homo sapiens transgelin 2
TM2D2	BC004878	450	Homo sapiens TM2 domain containing 2, mRNA (cDNA clone MGC:11075 IMAGE:3688720), complete cds.
TMEM65	BC032396	537	Homo sapiens hypothetical protein BC017881
TRIP11	BC002656	243	Homo sapiens thyroid hormone receptor interactor 11
TRMT1	BC002492	1980	Homo sapiens hypothetical protein FLJ20244
UXT	BC000720, BC008890	474	Homo sapiens ubiquitously-expressed transcript

## Sheet: B
Supplementary File 1B
List of validated ORFs which localize to statistically defined peaks of focal amplification in human tumors
		Frequency of amplification
Gene Symbol	Cancer Subtype	Overall	Focal	High-level
ADCK5	all_cancers	0.3548	0.0843	0.0441
	all_epithelial	0.4855	0.1087	0.0606
	Lung NSC	0.4884	0.116	0.0314
	all_lung	0.4845	0.1137	0.031
	Ovarian	0.4951	0.2039	0.0874
	Acute lymphoblastic leukemia	0.0972	0.0179	0.0051
DCLRE1B	Lung SC	0.375	0.175	0.05
GPR172A	all_cancers	0.3548	0.0843	0.0441
	all_epithelial	0.4855	0.1087	0.0606
	Lung NSC	0.4884	0.116	0.0314
	all_lung	0.4845	0.1137	0.031
	Ovarian	0.4951	0.2039	0.0874
	Acute lymphoblastic leukemia	0.0972	0.0179	0.0051
MRPS28	Lung NSC	0.4243	0.0955	0.0423
	all_lung	0.4251	0.0943	0.0426
NPM1	Renal	0.627	0.1508	0.0159
	Lung NSC	0.2333	0.0928	0.0177
	all_lung	0.2248	0.0917	0.0181
PVRL4	all_cancers	0.3526	0.0782	0.0278
	Breast	0.6337	0.144	0.0905
	all_hematologic	0.0801	0.0129	0.0072
TAGLN2	all_hematologic	0.0801	0.0143	0.0072
TMEM65	Lung NSC	0.5321	0.1501	0.0477
	Ovarian	0.5534	0.2524	0.0971
	all_neural	0.129	0.0461	0.0369
	Hepatocellular	0.6529	0.0579	0.1983

## Sheet: C
Supplementary File 1C
PVRL4 Deletion Series
Construct	Amino Acids
Full-length	1-510
4 aa C-terminal deletion	1-506
Cytoplasmic region deletion	1-373
Extracellular region	1-342
Extracellular region deletion	341-510
Cytoplasmic region	374-510

## Sheet: D
Supplementary File 1D
Sequences of shRNAs used in the study
shRNA	sense sequence
FF2 shRNA	CCGCCTGAAGTCTCTGATTAA
PVRL1 shRNA-1	CCCAAGTCACTGGTGCAATAA
PVRL1 shRNA-3	TCCCAGGTGGTCCAGGTGAAC
PVRL4 shRNA-1	CACGGTGAGGGAGATAGAAA
PVRL4 shRNA-3	CAGAGAAGGAGCTATGCTCAA
PVRL4 shRNA-4	CAGGTCACTGTGGATGTTCTT
PVRL4 shRNA-5	GTAGCTGCTCTGTGATGAGTGA
PTEN shRNA-1	GAGGCGCTATGTGTATTATTA
PTEN shRNA-2	TGCAGTATAGAGCGTGCAGAT
ITGB4 shRNA-1	ACCTCCAAGATGTTCCAGAA
ITGB4 shRNA-2	AGCACTGTCCTGGTGCACAA
SHP-2 shRNA-1	CGCTCATGACTATACGCTA
SHP-2 shRNA-2	GGCACGAATATACAAATAT

## Sheet: E
Supplementary File 1E
Sequences of qPCR primers used in the study
Gene Name	Left	Right
PVRL4	CTGCATTCCCATCACACG	GGCTCTCAGCCCTACACTCTC
PVRL1	ACGGTCATCAGCCGCTAC	AGGCCAAGGACTGCTGGT
PTEN	GGGGAAGTAAGGACCAGAGA	TCCAGATGATTCTTTAACAGGTAGC
TGM1	GGAACTACGGCCAGTTTGAC	GCCGGTCCAGGATGTATAAG
KRT6A	AGTTTGCCTCCTTCATCGAC	CAGCAGGGTCCACTTTGTTT
IVL	GGGCAGCTGGAGCTCTCT	TCTGCTCCTCTGGGACCTC
